# Supplementary material for: Targeting NADPH oxidase 2 suppresses the growth of esophageal squamous cell carcinoma by regulating BTG2 pathway
Source: Discov Oncol. 2025 Dec 24;17:102. doi: 10.1007/s12672-025-04345-7 (PMC12816450; doi:10.1007/s12672-025-04345-7)
Supplement: Supplementary file 1 — Supplementary Material 1 [file 12672_2025_4345_MOESM1_ESM.xlsx]

## Sheet: Sheet1
Pathology number	Gender	Age	Length of tumor (cm)	Tumor location	Differentiation	Lymph node metastasis	Vascular infiltration	Nerve invasion	T Stage	Number of Lymph node metastasis	TNM Staging	Survival (months)	Survival ending	NOX2 expression	BTG2 expression
2020-00373	male	70	3.5	middle	Poorly	None	Yes	Yes	3	0	IIB	3	death	High	High
2019-00545	male	73	3	middle	Poorly	Yes	Yes	Yes	3	2	IIIB	12	death	High	Low
2019-00764	male	54	2.4	middle	Well	None	None	None	2	0	IIA	55	survive	High	High
2019-01037	male	71	4.5	lower	Moderately	None	None	Yes	3	0	IIA	56	survive	High	High
2020-01087	male	73	5	middle	Moderately	None	Yes	Yes	3	0	IIB	30	death	High	High
2020-02482	male	70	4	lower	Moderately	None	None	None	1	0	IA	42	survive	Low	High
2020-02763	male	68	3	middle	Moderately	Yes	Yes	Yes	3	1	IIIB	41	survive	High	High
2019-02992	female	64	3.2	lower	Moderately	Yes	Yes	Yes	3	1	IIIB	40	survive	Low	High
2020-03031	female	74	4.2	lower	Moderately	Yes	Yes	Yes	3	1	IIIB	42	survive	Low	High
2019-03114	male	49	5	middle	Well	Yes	Yes	Yes	3	2	IIIB	9	death	High	High
2020-03238	male	74	3	lower	Moderately	None	None	None	3	0	IIA	41	survive	Low	High
2020-03446	female	75	5.5	middle	Poorly	Yes	Yes	Yes	3	2	IIIB	18	death	High	Low
2020-10208	male	58	5.8	lower	Well	None	None	None	2	1	IIIA	38	survive	High	Low
2020-03447	male	59	6.5	lower	Moderately	Yes	Yes	Yes	3	1	IIIB	40	survive	Low	Low
2020-03727	female	68	1.8	lower	Poorly	None	None	Yes	3	0	IIA	41	survive	Low	Low
2020-04213	male	70	4	middle	Poorly	Yes	Yes	None	3	2	IIIB	21	death	Low	Low
2020-04222	male	61	3	middle	Poorly	Yes	Yes	Yes	3	1	IIIA	40	survive	Low	Low
2020-05618	female	76	4	middle	Poorly	Yes	None	Yes	3	1	IIIB	40	survive	Low	Low
2020-05993	female	80	3.3	middle	Poorly	None	Yes	Yes	3	0	IIB	40	survive	Low	Low
2020-06267	female	68	3.5	lower	Moderately	Yes	Yes	None	3	2	IIIB	17	death	Low	High
2019-06584	female	77	2.5	middle	Poorly	None	Yes	None	2	0	IIA	6	death	High	Low
2020-07409	male	64	7	middle	Well	None	Yes	Yes	3	1	IIIB	5	death	High	Low
2019-07674	male	74	2	middle	Moderately	None	Yes	Yes	2	0	IIA	52	survive	Low	High
2019-07767	female	64	2	middle	Poorly	None	None	None	1	0	IB	52	survive	Low	High
2019-08016	male	70	3.8	middle	Well	Yes	Yes	Yes	2	1	IIIA	28	death	Low	Low
2020-08161	female	66	1.7	middle	Moderately	None	None	None	1	0	IA	39	survive	High	Low
2020-09046	male	79	2.5	middle	Moderately	Yes	Yes	Yes	3	1	IIIB	35	death	High	High
2020-10208	male	58	5.8	lower	Well	None	None	None	2	1	IIIA	38	survive	High	Low
2020-10458	male	74	5	middle	Poorly	None	None	Yes	3	0	IIB	10	death	High	Low
2020-11287	male	75	3	middle	Well	None	Yes	Yes	2	0	IIA	6	death	High	Low
2020-11604	male	68	1.5	middle	Well	Yes	None	None	1	1	IIB	13	death	High	High
2019-12319	female	74	2.8	middle	Moderately	Yes	Yes	Yes	3	1	IIIB	56	survive	Low	Low
2020-12716	female	64	2.8	middle	Well	None	None	None	1	0	IB	38	survive	High	High
2020-12792	male	78	6.2	lower	Well	Yes	None	Yes	3	1	IIIB	11	death	Low	High
2020-13086	male	64	3	lower	Moderately	Yes	Yes	Yes	3	2	IIIB	37	survive	High	High
2020-13344	male	68	5	middle	Poorly	Yes	Yes	Yes	3	1	IIIB	37	survive	High	High
2020-13698	male	53	3	lower	Poorly	None	Yes	None	1	0	IB	37	survive	High	High
2020-13707	male	70	5.5	lower	Poorly	Yes	Yes	None	3	1	IIIB	21	death	Low	Low
2020-13981	male	68	4	lower	Poorly	Yes	Yes	Yes	3	1	IIIB	37	survive	Low	High
2019-14247	male	47	5	middle	Moderately	None	None	None	2	0	IIA	50	survive	High	High
2019-15500	male	57	2.3	middle	Well	Yes	Yes	Yes	2	3	IVA	50	survive	Low	High
2019-15795	male	57	4	middle	Poorly	None	Yes	None	2	1	IIIA	50	survive	Low	Low
2019-16501	female	73	2	middle	Poorly	Yes	Yes	Yes	3	1	IIIB	22	death	High	Low
2020-10458	male	74	5	middle	Poorly	None	None	Yes	3	0	IIB	10	death	Low	Low
2020-09482	male	73	4	middle	Moderately	Yes	Yes	None	3	1	IIIB	38	survive	Low	Low
2019-10122	male	73	3.5	middle	Moderately	None	None	Yes	3	0	IIB	10	death	High	Low
2019-18717	male	73	4	middle	Well	None	None	None	2	0	IB	45	death	High	Low
2019-18809	male	54	5.2	middle	Well	None	Yes	Yes	3	0	IIB	49	survive	Low	High
2019-19613	male	70	2.8	middle	Poorly	None	Yes	Yes	3	0	IIB	24	death	High	High
2019-19671	male	49	3.5	lower	Moderately	None	None	Yes	3	0	IIA	48	survive	Low	High
2019-20045	female	78	6	middle	Poorly	Yes	Yes	Yes	3	1	IIIB	37	death	High	High
2019-20999	female	72	3.5	middle	Well	None	None	None	3	0	IIB	48	survive	High	High
2019-21727	male	71	5	middle	Poorly	None	Yes	Yes	3	0	IIB	48	survive	Low	High
2019-22426	female	68	5	middle	Poorly	Yes	Yes	Yes	3	0	IIB	26	death	Low	Low
2019-23069	male	44	4	lower	Moderately	None	Yes	Yes	3	0	IIA	47	survive	High	High
2019-23933	male	62	1.5	lower	Poorly	None	None	None	1	0	IB	39	death	High	Low
2019-23934	male	66	5	middle	Moderately	None	None	Yes	3	0	IIB	47	survive	Low	High
2019-24613	male	78	2	lower	Poorly	Yes	Yes	None	2	2	IIIB	21	death	High	High
2019-29994	male	73	4.5	lower	Well	Yes	Yes	Yes	3	1	IIIB	45	survive	Low	Low
2019-30424	male	77	3	middle	Well	None	None	None	2	0	IB	45	survive	High	High
2019-30467	male	69	1.5	lower	Poorly	None	None	Yes	3	0	IIA	45	survive	Low	Low
2019-33939	female	64	4.5	upper	Well	None	Yes	Yes	3	0	IIA	44	survive	Low	Low
2019-34197	female	76	3.5	upper	Poorly	None	None	None	3	0	IIB	20	death	Low	Low
2019-34317	male	65	2.2	middle	Moderately	Yes	Yes	Yes	2	1	IIIA	16	death	High	Low
2019-34624	male	74	2.5	middle	Poorly	None	None	Yes	3	0	IIB	11	death	Low	Low
2019-35457	female	60	4	middle	Poorly	Yes	Yes	Yes	3	1	IIIA	15	death	Low	Low
